# Supplementary material for: p40 homodimers bridge ischemic tissue inflammation and heterologous alloimmunity in mice via IL-15 transpresentation
Source: J Clin Invest. 2024 Jan 25;134(6):e172760. doi: 10.1172/JCI172760 (PMC10940089; doi:10.1172/JCI172760)
Supplement: Supporting data values [file jci-134-172760-s251.xlsx]

## Sheet: Figure1
Fig1B left					Fig1B Right
Number of BrdU+CD45+CD8+cells/mg					Number of CD45+CD8+cells/mg
0.5h CIS	0.5h + rIL-12	0.5h + rIL-23	0.5h + p40HD		0.5h CIS	0.5h + rIL-12	0.5h + rIL-23	0.5h + p40HD
1	2.1	1.2	12.5		82.4	49.2	81.9	159.4
3.7	2.6	4.7	6.3		63.2	44.6	109	106.3
2.1	3.7	1.9	11.7		135.8	35.5	70.4	94.8
	4.3	3.2	10.7			78.8	107.4	120.5
Fig1C
IL-15ug/g
0.5h	0.5h+p40HD	0.5h+rIL-12	0.5h+rIL23
91.6375	112.262	44.4487	65.9479
89.0943	163.125	22.1374	47.4356
43.0089	144.028	68.1215	56.3474
27.9018	233.467	30.6377	38.6233
54.2796	190.393		48.8599
	218.726
	139.885
Fig1D
0.5h	0.5h+p40HD
6.73955	6.25283
7.8475	5.05886
5.32363	6.0149
6.56725	5.67325
	11.5265
	6.62969
	12.5564

## Sheet: Figure2
Figure2A				Figure2B				Figure2C
Relative expression of CD25				Number of BrdU+CD45+CD8+cells/mg				Number of BrdU+CD45+CD8+cells/mg
0.5h	8h	8h+antiCD4		IgG	anti-CD25	anti-CD122		p40HD with rat IgG	p40HD with anti-CD122mAb
0.265	1.28	0.523		65	51	7		5.2	5
0.306	0.638	1.019		24	14	7		20.4	0.6
0.272	0.826	0.684		39	48	8		12.7	3.4
0.325	0.426	0.694		18	15	17		6.7	5.7
0.458	0.698	1.169		9	17	7		7.3	4.5
	0.505	0.747		20	60
				18				Number of CD45+CD8+cells/mg
Relative expression of CD122								p40HD with rat IgG	p40HD with anti-CD122mAb
0.5h	8h	8h+antiCD4		Number of CD45+CD8+cells/mg				100.5	112.2
0.087	0.086	0.157		IgG	anti-CD25	anti-CD122		148	33.2
0.083	0.278	0.363		452.1	508.4	235.5		172.8	153.1
0.089	0.499	0.21		350.4	234.8	435.3		64.2	87.2
0.089	0.433	0.204		379.5	314.6	167.9		103.1	87.5
0.088	0.351	0.353		251.2	164.6	135.5
	0.3	0.197		288	160	76.4
				429.5	452.4
Relative expression of CD127				336.9
0.5h	8h	8h+antiCD4
0.09	0.08	0.254		Number of BrdU+CD45+CD4+cells/mg
0.088	0.355	0.159		IgG	anti-CD25	anti-CD122
0.096	0.286	0.101		123	52	57
0.085	0.058	0.216		69	14	33
0.104	0.173	0.258		28	79	53
	0.065	0.162		6	26	1
				13	7
Relative expression of IL15Rα				32
0.5h	8h	8h+antiCD4		23
1.357	2.079	2.398
1.535	2.013	2.803		Number of CD45+CD4+cells/mg
1.396	2.124	1.615		IgG	anti-CD25	anti-CD122
1.298	2.472	2.073		779.2	268.3	623
1.343	1.738	2.526		511.6	654.8	298.2
	1.895	2.175		459.8	235.4	138.7
				432	101.8	78.3
				360.9	70.9
				390.5
				439.8

## Sheet: Figure3
Figure3A				Figure3B					Figure3C				Figure3D
Number of BrdU+CD45+CD8+cells/mg				Number of BrdU+CD45+CD8+cells/mg					IL-15ug/g				IL-15/IL15R μg/g
WT	CD11c-DTR	WT		WT.B6	WT.B6	IL12Rβ1 KO	IL12Rβ1 KO		WT	WT	CD11cDTR		WT	WT	CD11cDTR
18.6	10.6	1.8		2.8	5.5	1.4	0.9		102.664	878.771	25.9642		18.3994	57.8552	6.45431
14.5	5.2	1.5		3.6	3.6	1.7	1.3		41.6448	421.675	47.4612		8.45263	50.6733	9.32403
21	11.5	1.3		3.8	2.7	1.6	0.8		51.8703	510.107	42.8932		8.77929	48.0281	8.41023
15.2	6.9	0.1		2.2	4.1	1.1	0.8		101.941	131.266	36.3706		6.65275	7.65936	8.16047
	2.9			1.8	6.3	1.2	0.8		195.497	197.586	36.4977			23.8319	8.01758
				1.6		1.2			86.9627		29.3963				5.41531
				Number of CD45+CD8+cells/mg
				WT.B6	WT.B6	IL12Rβ1 KO	IL12Rβ1 KO
				30	38.7	12.2	33.9
				57.7	41.9	13.8	29.3
				59.9	70.6	15	19.5
				48.2	84.8	55.2	43.6
				44.2	63.5	27.6	25.8
				43.9		22.4	19.6

## Sheet: Figure4
Figure4D
% of IL-15 GFP expressing cells
	DC1					DC2
0.5h	26.7	9.46	10	21.7		12.3	8.11	2	1.67
0.5h+p40HD	22.6	17.7	10.7	8.21	10.5	16.2	14.4	24.9	30	34
8hr	24.7	7.14	3.85	13.3		15.1	20.8	19.2	16.1

## Sheet: Figure5
Figure5A						Figure5B				Figure5D				Figure5E
IL-15ug/g						IL-15/IL15R μg/g				Survival (days)				Survival (days)
8hr iso	8hr iso+p40HD	8hr	8hr+p40HD	anti-p40mAb		WT	WT	CD11cDTR		8CIS+CTLA4Ig	8CIS+CTLA4Ig+αIL12p40	8CIS+αIL12p40		8CIS+CTLA4Ig	8CIS+CTLA4Ig+aCD122	8CIS+CTLA4Ig+aCD122	8CIS+aCD122
113.5	160.779	95.9656	181.898	106.579		102.664	878.771	25.9642		17	29	6		18	23	34	8
104.801	178.499	91.7895	53.3501	96.4472		41.6448	421.675	47.4612		22	48	8		19	19	47	9
74.102	237.432	187.867	67.9065	76.1137		51.8703	510.107	42.8932		24	65	12		22	20	59	11
45.895	166.402	136.551	161.315	94.3473		101.941	131.266	36.3706		15	71	7		16	30	82	7
		108.475	236.227			195.497	197.586	36.4977		25	63	8		23	32	100	8
						86.9627		29.3963			58	10		17		41	10
																	13

## Sheet: Figure6
Figure6A					Figure6B			Figure6C
Number of BrdU+CD45+CD8+cells/mg					IFNγ			Survival
WT	IL15R KO				WT	IL15R KO		WT to Balb/c	IL15RKO to Balb/c
9.6	0				2.164	0.704		23	53
6.2	1.2				3.957	0.596		33	39
7.5	1.5				2.916	1.452		31	85
14.2	6.1				2.739	0.306		34	92
9.8					8.772			38
11.2					0.665
Number of CD45+CD8+cells/mg					GranzymeB
WT	IL15R KO				WT	IL15R KO
45.8	12.2				11.538	3.173
95.6	60.5				8.788	4.455
95	24.3				7.017	3.16
133.5	99.2				6.138	4.652
126.3					12.127
85.8					1.454
Number of BrdU+CD45+CD4+cells/mg					FasL
WT	IL15R KO				WT	IL15R KO
7.1	0				6.236	5.854
11.8	2.1				7.471	11.397
9.7	2.6				7.002	4.521
28.4	13.7				7.008	4.058
21.4					7.127
21.7					2.359
Number of CD45+CD4+cells/mg					TNFα
WT	IL15R KO				WT	IL15R KO
51.5	7.1				7.649	6.596
100.7	96.8				6.766	12.798
85	53				8.291	13.024
225.3	198.5				17.349	6.349
188.1					5.393
151.7					4.382

## Sheet: Figure7
Figure7A				Figure7B
Survival(Days)				IFNγ
0.5 h+CTLA4-Ig	8 h+CTLA4-Ig+ratIgG	0.5h+CTLA4-Ig+IL12p40 dimmer		iso	0.5h	0.5h+p40HD	8hr
38	26	40		4.783		114.358	121.01
41	18	43		3.583	48.27	7.924	77.121
43	27	40		2.607	1.618	15.816	22.605
57	21	44		4.064	10.432	8.298	9.392
64		46			7.465	20.715	31.538
		52			12.352	18.95	118.196
		61					28.359
				FasL
				iso	0.5h	0.5h+p40HD	8hr
				3.065	0.96	2.653	13.452
				1.131	1.274	0.625	12.689
				3.207	1.787	0.467	3.71
				2.715	0.941	0.518	17.174
					2.005	1.881	8.786
					0.999	0.798	3.71
				GranzymeB
				iso	0.5h	0.5h+p40HD	8hr
				56.861	14.642	248.898	723.053
				57.645	69.932	67.687	366.677
				97.715	8.705	24.688	243.867
				79.723	196.371	24.182	24.373
					150.607	171.631	1030
					115.107	103.996	312.564
							140.055

## Sheet: FigureS2
FigureS1B
IL12Rβ1+ in BrdU+CD8+cells (%)
0.5h	8hr
22.335	73.5345
32.7948	47.1429
11.6049	7.21239
46.7742	49.8198
18.1488	31.1321

## Sheet: FigureS3
FigureS2
CD122	0.5h				8h
BrdU-	5.84	5.85	6.51	9.44	3.34	0.67	11.25	13.27
BrdU+	1.59	0.49	3.72	2.58	4.44	2.67	14.06	8.84
CD25
BrdU-	0.53	0.98	3.72	1.71	0.55	0	5.64	2.95
BrdU+	0.53	0	5.58	7.73	0.55	0.67	16.89	7.37
Il15R
BrdU-	0	1.34	5.05	4.19	2.65	1.86	6.22	2.61
BrdU+	0.49	0.45	3.03	2.79	3.72	1.86	3.11	0.87
CD127
BrdU-	2.95	4.01	1.01	2.79	7.98	11.8	4.67	0.87
BrdU+	0	0.45	3.03	0	0.52	0	0	0

## Sheet: Figure S4
Time (days)	WT to Balb/c	CD11cDTR to Balb/c
	18	37
	20	39
	22	40
	27	43
	29
